# Supplementary material for: Development of a High-Density 665 K SNP Array for Rainbow Trout Genome-Wide Genotyping
Source: Front Genet. 2022 Jul 18;13:941340. doi: 10.3389/fgene.2022.941340 (PMC9340366; doi:10.3389/fgene.2022.941340)
Supplement: Supplementary file 5 [file DataSheet5.CSV]

CHR_AR	affy_snp_id	CHR_SNP_POS_SW	SNP_POS_AR
1	Affx-1237331458	1_232297	131338
1	Affx-1248202128	1_226969	136686
1	Affx-1248202126	1_217367	145570
1	Affx-1248202123	1_200344	174217
1	Affx-1248202122	1_198476	176256
1	Affx-1248202120	1_189431	185207
1	Affx-1248202119	1_189249	185389
1	Affx-1248202116	1_178794	196124
1	Affx-1237331606	1_177524	197394
1	Affx-1237331601	1_166302	209764
1	Affx-1248205347	1_16621247	241153
1	Affx-88915669	1_16621105	241295
1	Affx-1248205346	1_16619167	242682
1	Affx-1237331839	1_16614956	246882
1	Affx-1237331838	1_16611921	252412
1	Affx-1237331834	1_16604181	259757
1	Affx-1237331724	1_16591149	272793
1	Affx-1248205338	1_16581614	284187
1	Affx-1248205335	1_16570576	296051
1	Affx-1237331719	1_16557895	306174
1	Affx-1237331718	1_16551368	312445
1	Affx-1237331716	1_16547052	317840
1	Affx-1248205333	1_16542913	326193
1	Affx-1248205332	1_16501994	384067
1	Affx-1237331241	1_16485514	408482
1	Affx-1248205330	1_16481360	415909
1	Affx-1237331240	1_16480419	416850
1	Affx-1237331239	1_16479139	417974
1	Affx-1237331236	1_16477809	419757
1	Affx-1237331233	1_16457200	440306
1	Affx-1237331231	1_16453670	443828
1	Affx-1237331225	1_16445177	452355
1	Affx-569752120	1_16442106	455938
1	Affx-1248205328	1_16437265	461975
1	Affx-1248202114	1_157855	490857
1	Affx-1237331597	1_149984	499664
1	Affx-1237331958	1_34073	649548
1	Affx-88955814	1_33723	649948
1	Affx-1248202100	1_33650	650021
1	Affx-1237331957	1_2432	690600
1	Affx-1237332022	1_6076303	705375
1	Affx-1248202791	1_6080730	709036
1	Affx-1237332023	1_6083396	711891
1	Affx-1248202794	1_6104879	737206
1	Affx-1237331652	1_6105261	737588
1	Affx-1237331654	1_6107161	739489
1	Affx-1237331655	1_6108171	740498
1	Affx-1248202797	1_6133443	770915
1	Affx-1237331656	1_6135607	773079
1	Affx-1237331657	1_6137538	775040
1	Affx-1237331658	1_6150511	781569
1	Affx-1237331659	1_6151110	782168
1	Affx-1237331661	1_6179495	815985
1	Affx-1237331662	1_6185534	827412
1	Affx-1248202151	1_345769	837264
1	Affx-88904411	1_339837	843096
1	Affx-1237332015	1_16865244	1026198
1	Affx-1248205360	1_16851955	1039413
1	Affx-1248205359	1_16851137	1040231
1	Affx-1237332011	1_16833706	1089887
1	Affx-1248205358	1_16833640	1089953
1	Affx-569766902	1_16832077	1091516
1	Affx-1237332010	1_16832011	1091582
1	Affx-1237332030	1_16769735	1198298
1	Affx-1248205353	1_16738298	1232864
1	Affx-1248205352	1_16738245	1232934
1	Affx-1248299829	5_91178351	1301554
1	Affx-1237331905	1_2485049	1310465
1	Affx-1248202315	1_2489274	1314199
1	Affx-1237331906	1_2489550	1314475
1	Affx-1237331907	1_2493413	1317239
1	Affx-1237331735	1_2528315	1377210
1	Affx-1237331738	1_2541040	1392159
1	Affx-1237331739	1_2541336	1392455
1	Affx-1237331741	1_2542419	1393540
1	Affx-1237331743	1_2543949	1395072
1	Affx-1248202316	1_2554748	1403234
1	Affx-1237331744	1_2555085	1403571
1	Affx-88928331	1_234311	1406363
1	Affx-1237331745	1_2560343	1409208
1	Affx-1237331747	1_2564801	1415241
1	Affx-1248202322	1_2637489	1501660
1	Affx-1237331867	1_2637557	1501728
1	Affx-1237331868	1_2643690	1503699
1	Affx-1248202325	1_2674429	1541004
1	Affx-574270398	1_2679846	1543655
1	Affx-1248202790	1_6060531	1736775
1	Affx-1248202789	1_6051068	1747041
1	Affx-1248202155	1_380452	1784175
1	Affx-1237331967	1_375545	1794622
1	Affx-1237331965	1_370636	1803493
1	Affx-1237332061	1_471151	1911171
1	Affx-88921167	1_2779064	1938809
1	Affx-1248202330	1_2779010	1938863
1	Affx-1237331811	1_2765210	1941694
1	Affx-1237331810	1_2760948	1945924
1	Affx-1237331809	1_2757511	1949371
1	Affx-1248202328	1_2735924	1970988
1	Affx-1237331808	1_2735643	1971268
1	Affx-1237331807	1_2734851	1971954
1	Affx-1237331806	1_2725370	1978409
1	Affx-1248202327	1_2723412	1980634
1	Affx-1237331871	1_2692433	2020952
1	Affx-1237331734	1_569826	2129076
1	Affx-1237331733	1_569277	2129627
1	Affx-1237331732	1_569209	2129695
1	Affx-1248202161	1_568125	2130779
1	Affx-1248202160	1_539770	2165606
1	Affx-88932694	1_531760	2173008
1	Affx-569845381	1_519243	2185550
1	Affx-1237331727	1_516006	2188710
1	Affx-1248202159	1_512995	2192397
1	Affx-1237331726	1_509460	2195562
1	Affx-1237332062	1_493046	2212257
1	Affx-1237331161	1_870734	2259001
1	Affx-1248202184	1_869192	2260513
1	Affx-1237331160	1_869046	2260662
1	Affx-1237331159	1_865117	2267602
1	Affx-1237331158	1_853817	2278752
1	Affx-1248202182	1_850913	2281804
1	Affx-1248202181	1_838345	2292569
1	Affx-1237331157	1_838100	2292814
1	Affx-569845384	1_824790	2307390
1	Affx-1248202179	1_819806	2311383
1	Affx-1237331153	1_809569	2318575
1	Affx-1248202178	1_806340	2321759
1	Affx-1237331151	1_805960	2322136
1	Affx-1237331150	1_805831	2322265
1	Affx-1237331154	1_815993	2323445
1	Affx-88916428	1_801135	2328442
1	Affx-1237331898	1_782755	2345959
1	Affx-1237331897	1_780061	2348719
1	Affx-1248202175	1_746012	2383108
1	Affx-1248202174	1_739211	2390077
1	Affx-1237331895	1_739128	2390160
1	Affx-1237331893	1_718329	2425917
1	Affx-1248202170	1_717986	2426263
1	Affx-1237331892	1_717297	2426942
1	Affx-1237331890	1_708569	2435172
1	Affx-1237331453	1_84431571	2548008
1	Affx-1237331452	1_84431344	2548235
1	Affx-1237331451	1_84430468	2549117
1	Affx-1248222111	1_84425744	2553833
1	Affx-1237331447	1_84425579	2553998
1	Affx-1237331446	1_84425449	2554128
1	Affx-1237331445	1_84422861	2556794
1	Affx-1237331444	1_84422804	2556851
1	Affx-1248222104	1_84406701	2572926
1	Affx-1248222103	1_84406259	2573368
1	Affx-1237331983	1_84367365	2618279
1	Affx-1248222092	1_84349184	2634882
1	Affx-1237331463	1_253118	2674899
1	Affx-1237331464	1_255542	2677368
1	Affx-1237331466	1_259100	2680912
1	Affx-1248202136	1_259356	2681168
1	Affx-1237331468	1_259579	2681391
1	Affx-88907892	1_275513	2693774
1	Affx-1248202147	1_291443	2710921
1	Affx-574270375	1_313198	2740855
1	Affx-1237331963	1_338017	2773187
1	Affx-1237331872	1_16934111	3084726
1	Affx-1248205363	1_16946721	3101621
1	Affx-1248205365	1_16967113	3132795
1	Affx-569846151	1_16967682	3133366
1	Affx-1237331224	1_16433672	3223999
1	Affx-1237331223	1_16433545	3224126
1	Affx-1237332058	1_16394239	3253725
1	Affx-1248205322	1_16342415	3332493
1	Affx-1248500659	17_74184899	3503963
1	Affx-1237499709	17_74196443	3519334
1	Affx-1237499710	17_74198650	3521464
1	Affx-1248500662	17_74210853	3533941
1	Affx-1237499722	17_74214003	3538589
1	Affx-1248202801	1_6193099	3600316
1	Affx-1248202802	1_6194821	3602032
1	Affx-1237331663	1_6197260	3604482
1	Affx-1237331664	1_6197938	3605156
1	Affx-1248202803	1_6204512	3617834
1	Affx-569845543	1_6208794	3625001
1	Affx-1237331762	1_6227422	3656504
1	Affx-1248202805	1_6228629	3657661
1	Affx-1237331766	1_6251892	3681733
1	Affx-1237331769	1_6274677	3700632
1	Affx-1248202809	1_6291628	3724755
1	Affx-1248202810	1_6313546	3754193
1	Affx-1248202811	1_6321011	3756941
1	Affx-1237332003	1_6321106	3757040
1	Affx-1248202812	1_6325694	3763398
1	Affx-1237332004	1_6326435	3764139
1	Affx-1248299843	5_91368995	3875547
1	Affx-1237793530	5_91368502	3876047
1	Affx-1248299842	5_91368413	3876136
1	Affx-1237793529	5_91367514	3876992
1	Affx-1248202191	1_1014463	3973610
1	Affx-1248202195	1_1063035	4024586
1	Affx-1237332049	1_1078610	4037921
1	Affx-1248202196	1_1082408	4042873
1	Affx-1237331990	1_1126048	4081050
1	Affx-1237331993	1_1142432	4098734
1	Affx-1248202202	1_1160292	4112583
1	Affx-569766363	1_1160790	4113057
1	Affx-1237331994	1_1168372	4120865
1	Affx-1248202203	1_1186867	4143711
1	Affx-1237331995	1_1188666	4145508
1	Affx-1248202205	1_1197017	4156834
1	Affx-1237331968	1_1212584	4174040
1	Affx-1237331969	1_1234789	4246215
1	Affx-1237331971	1_1270461	4281457
1	Affx-88916335	1_1270575	4281561
1	Affx-1237331972	1_1272376	4284796
1	Affx-1248318586	6_72937806	4325622
1	Affx-1237331928	1_911679	4469813
1	Affx-1248202186	1_921843	4478047
1	Affx-88918655	1_925929	4482198
1	Affx-1237331930	1_934811	4505831
1	Affx-1237331931	1_937608	4508371
1	Affx-88931020	1_950031	4551310
1	Affx-1237331933	1_982425	4583395
1	Affx-1237331938	1_10946563	4656044
1	Affx-1237331939	1_10969138	4687063
1	Affx-1248203884	1_10971538	4689502
1	Affx-1248203885	1_10972375	4690247
1	Affx-277338081	1_10983329	4700226
1	Affx-1237331941	1_11022852	4742815
1	Affx-1248203887	1_10997455	4753449
1	Affx-1248203886	1_10997189	4753715
1	Affx-1237331944	1_11052069	4770546
1	Affx-1237331945	1_11054603	4772957
1	Affx-1237331946	1_11064457	4783240
1	Affx-1237331947	1_11082398	4802166
1	Affx-1237332026	1_16719219	4839369
1	Affx-88921118	1_1460669	4903574
1	Affx-1237332053	1_1474948	4922314
1	Affx-1237331612	1_1541991	4985542
1	Affx-1237331613	1_1542127	4985678
1	Affx-1237331614	1_1549970	4994816
1	Affx-1237331616	1_1564121	5020609
1	Affx-1237331622	1_1588746	5043176
1	Affx-88942795	1_1589761	5044187
1	Affx-1248202334	1_2860637	5087327
1	Affx-1237332019	1_2865013	5092467
1	Affx-1248202336	1_2877002	5106543
1	Affx-1248202339	1_2884306	5115135
1	Affx-88929218	1_2885754	5116729
1	Affx-1248202223	1_1621738	5143404
1	Affx-1248202224	1_1621793	5143459
1	Affx-1237331794	1_1628769	5152268
1	Affx-1248202226	1_1640647	5164487
1	Affx-1237331796	1_1653071	5177468
1	Affx-1248202228	1_1659862	5184744
1	Affx-1237331797	1_1660051	5184933
1	Affx-569845401	1_1662418	5187576
1	Affx-574285176	1_1662805	5187963
1	Affx-1248202232	1_1689488	5210459
1	Affx-1237331800	1_1691164	5212135
1	Affx-1248202233	1_1691315	5212286
1	Affx-1237331801	1_1691478	5212449
1	Affx-1237331802	1_1695366	5217181
1	Affx-1248202235	1_1702791	5226349
1	Affx-1248202236	1_1703383	5226941
1	Affx-1237331626	1_1704454	5228616
1	Affx-88940037	1_1719967	5247660
1	Affx-1237331630	1_1720065	5247758
1	Affx-1237331631	1_1727697	5256031
1	Affx-1237331632	1_1739622	5272163
1	Affx-1237331633	1_1739813	5272354
1	Affx-1248202244	1_1739871	5272412
1	Affx-1237331635	1_1768444	5295401
1	Affx-1237331636	1_1773593	5307277
1	Affx-88909887	1_1775053	5308942
1	Affx-1248202246	1_1784848	5319739
1	Affx-1248202248	1_1796887	5331939
1	Affx-1248202250	1_1820372	5355346
1	Affx-1237331853	1_1820665	5355639
1	Affx-88941476	1_1821666	5356640
1	Affx-1237331855	1_1828169	5363983
1	Affx-1237331856	1_1841166	5383609
1	Affx-1237331859	1_1842668	5385107
1	Affx-1248202251	1_1847326	5389732
1	Affx-569845406	1_1866300	5406956
1	Affx-1248202254	1_1883280	5426049
1	Affx-1248202255	1_1900906	5446474
1	Affx-1248202257	1_1907645	5453922
1	Affx-1248202258	1_1910202	5456831
1	Affx-1237331997	1_1920641	5466710
1	Affx-1237331998	1_1920705	5466774
1	Affx-1237331999	1_1922224	5468293
1	Affx-1237332001	1_1927114	5479424
1	Affx-1248202262	1_1934250	5486846
1	Affx-1237332017	1_2830915	5489296
1	Affx-1237332016	1_2826002	5502160
1	Affx-1248202332	1_2825950	5502212
1	Affx-1248202331	1_2822208	5516712
1	Affx-1237331813	1_2785524	5553896
1	Affx-1237331812	1_2785342	5554054
1	Affx-1248202345	1_2928232	5604325
1	Affx-574262853	1_2931396	5611667
1	Affx-1248202346	1_2933017	5613288
1	Affx-1237331748	1_2934581	5614580
1	Affx-1248202347	1_2935233	5615247
1	Affx-574262854	1_2938758	5618811
1	Affx-1237331751	1_2948052	5631507
1	Affx-1237331753	1_2966064	5661591
1	Affx-1248202350	1_2968579	5664107
1	Affx-1248202351	1_2969119	5664647
1	Affx-1248202352	1_2970418	5665947
1	Affx-1237331754	1_2974146	5669663
1	Affx-1248202354	1_2977574	5673659
1	Affx-574262855	1_2981132	5678635
1	Affx-1248202356	1_2982977	5680804
1	Affx-1248202357	1_2984197	5681929
1	Affx-1248202314	1_2461763	5705429
1	Affx-1237331904	1_2461463	5705729
1	Affx-1248202313	1_2457980	5710689
1	Affx-1237331903	1_2451306	5718691
1	Affx-1248202312	1_2449072	5720909
1	Affx-1248202309	1_2445242	5722458
1	Affx-1248202311	1_2447621	5723061
1	Affx-1248202310	1_2447330	5723352
1	Affx-1237331902	1_2436074	5732289
1	Affx-88930155	1_2427005	5741470
1	Affx-1248202307	1_2426137	5742336
1	Affx-1237331900	1_2423746	5744920
1	Affx-1237331347	1_2367889	5792290
1	Affx-1248202304	1_2356187	5804118
1	Affx-1248202303	1_2353439	5807044
1	Affx-1237331346	1_2352463	5808018
1	Affx-1237331344	1_2342323	5819373
1	Affx-1237331341	1_2322457	5839963
1	Affx-1237331338	1_2318856	5843872
1	Affx-1237331336	1_2317087	5845437
1	Affx-1248202300	1_2316004	5847241
1	Affx-1237331335	1_2308304	5864281
1	Affx-88920221	1_2301207	5877189
1	Affx-1237331106	1_2295865	5881307
1	Affx-1237331104	1_2290290	5890495
1	Affx-1237331103	1_2289035	5891778
1	Affx-1248202299	1_2287521	5893265
1	Affx-1248202298	1_2287121	5893665
1	Affx-1237331101	1_2281664	5899566
1	Affx-1237331100	1_2276954	5904239
1	Affx-1237331099	1_2275122	5906084
1	Affx-1237331098	1_2274683	5906523
1	Affx-1237331096	1_2272027	5909178
1	Affx-1248202295	1_2266883	5916262
1	Affx-1248202293	1_2247591	5939492
1	Affx-1237331093	1_2237909	5947887
1	Affx-88928278	1_2237181	5948592
1	Affx-1248202291	1_2225417	5966566
1	Affx-1237331092	1_2224645	5967338
1	Affx-1237331091	1_2218295	5975523
1	Affx-1248202358	1_2987294	6018917
1	Affx-1237331755	1_2987480	6019103
1	Affx-1237331167	1_3014454	6049172
1	Affx-1237331168	1_3018694	6054079
1	Affx-1237331170	1_3029457	6064917
1	Affx-1248202363	1_3044712	6077576
1	Affx-1237331172	1_3054612	6086875
1	Affx-1237331173	1_3055646	6087910
1	Affx-1248202364	1_3061574	6093840
1	Affx-1237331174	1_3068108	6100037
1	Affx-1237331175	1_3068192	6100121
1	Affx-1237331176	1_3068592	6100521
1	Affx-1237331177	1_3068938	6100868
1	Affx-1237331179	1_3072438	6103688
1	Affx-1237331181	1_3075537	6108712
1	Affx-1237331524	1_3109761	6151780
1	Affx-1248202306	1_2388869	6191426
1	Affx-88942398	1_2386569	6194024
1	Affx-1248202367	1_3149863	6203597
1	Affx-1237331530	1_3167296	6220963
1	Affx-88934935	1_3189166	6238009
1	Affx-1237331535	1_3194244	6243149
1	Affx-1237331536	1_3195642	6244761
1	Affx-1237331185	1_3204108	6251977
1	Affx-1237331187	1_3221908	6286727
1	Affx-1237331188	1_3222342	6287161
1	Affx-1237331190	1_3226032	6290396
1	Affx-1237331193	1_3234354	6300727
1	Affx-88954173	1_3237107	6302922
1	Affx-1248202371	1_3238299	6304121
1	Affx-1248202372	1_3240120	6305942
1	Affx-1237331194	1_3243399	6308919
1	Affx-1248202374	1_3246858	6313064
1	Affx-1237331200	1_3258668	6324666
1	Affx-1237331203	1_3283264	6358372
1	Affx-1248202379	1_3287926	6363139
1	Affx-1248202380	1_3292281	6367087
1	Affx-1237331110	1_3306756	6381566
1	Affx-1237752279	4_76837218	6385974
1	Affx-1248202383	1_3319967	6417264
1	Affx-1248202382	1_3316856	6422139
1	Affx-1248202384	1_3327374	6446599
1	Affx-1248202385	1_3327515	6446740
1	Affx-1237331114	1_3344750	6470107
1	Affx-1237331115	1_3345264	6470621
1	Affx-1237331117	1_3368373	6502113
1	Affx-1237331118	1_3378730	6511919
1	Affx-1237331121	1_3380907	6514120
1	Affx-1237331122	1_3389138	6527769
1	Affx-569766408	1_3391753	6531304
1	Affx-1237331123	1_3392982	6532516
1	Affx-1237331125	1_3394702	6534234
1	Affx-1237331126	1_3395073	6534607
1	Affx-1237331128	1_3398045	6537566
1	Affx-1237330268	1_3406788	6546407
1	Affx-1237330269	1_3410010	6549606
1	Affx-1248202393	1_3412371	6552117
1	Affx-1237330271	1_3413158	6552905
1	Affx-1237330272	1_3415317	6555109
1	Affx-1237330273	1_3415433	6555225
1	Affx-1237330275	1_3421769	6562276
1	Affx-1237330276	1_3421845	6562352
1	Affx-1237330277	1_3422853	6563364
1	Affx-1237330278	1_3427747	6568671
1	Affx-1237330279	1_3435941	6573795
1	Affx-1248202397	1_3436056	6573910
1	Affx-1248202398	1_3439252	6576705
1	Affx-1237330281	1_3451077	6581930
1	Affx-1248202400	1_3460439	6593263
1	Affx-1237330284	1_3461945	6594769
1	Affx-1237330286	1_3467132	6599955
1	Affx-1237330288	1_3473772	6606118
1	Affx-1237330290	1_3479360	6612081
1	Affx-1248202406	1_3498369	6640674
1	Affx-1248202407	1_3499297	6641508
1	Affx-1237331538	1_3520774	6670893
1	Affx-1248202409	1_3524420	6674632
1	Affx-1237331539	1_3535179	6685114
1	Affx-88953773	1_3543138	6698375
1	Affx-1237331547	1_3571952	6728659
1	Affx-1237331549	1_3578347	6735656
1	Affx-1237331550	1_3596084	6752804
1	Affx-1248202413	1_3607846	6766530
1	Affx-1248202414	1_3608071	6766755
1	Affx-1248202415	1_3618832	6777827
1	Affx-1237329830	1_3636309	6798569
1	Affx-1237329831	1_3636505	6798765
1	Affx-1237329832	1_3636611	6798871
1	Affx-1237329834	1_3648520	6815249
1	Affx-1237329835	1_3649983	6816712
1	Affx-1237329836	1_3653712	6820096
1	Affx-1248202417	1_3655975	6822359
1	Affx-1237329837	1_3659669	6826709
1	Affx-1237329838	1_3659747	6826787
1	Affx-1248202418	1_3659891	6826941
1	Affx-1237329841	1_3669742	6837664
1	Affx-1248202419	1_3671033	6838957
1	Affx-1248202420	1_3672309	6840109
1	Affx-88915884	1_3672812	6840612
1	Affx-88923871	1_3676719	6844539
1	Affx-1248202421	1_3680176	6849128
1	Affx-1237329843	1_3686082	6856117
1	Affx-1237329844	1_3686670	6856708
1	Affx-1237326872	1_3705951	6875164
1	Affx-1237326873	1_3707466	6876681
1	Affx-1248202424	1_3707607	6876822
1	Affx-88960099	1_3708454	6877667
1	Affx-1237326875	1_3714529	6884180
1	Affx-1237326876	1_3714845	6884508
1	Affx-1237326877	1_3715384	6885127
1	Affx-88949479	1_3717269	6886673
1	Affx-569845447	1_3717611	6887015
1	Affx-1248202425	1_3718265	6887990
1	Affx-1237326878	1_3726234	6900187
1	Affx-1237326879	1_3733424	6906718
1	Affx-1248202426	1_3733647	6906941
1	Affx-1237326880	1_3740617	6914830
1	Affx-1237326881	1_3740681	6914894
1	Affx-1237326882	1_3741357	6915566
1	Affx-1237326886	1_3757342	6933082
1	Affx-1237326887	1_3773148	6951015
1	Affx-1237326890	1_3777749	6955533
1	Affx-1248202431	1_3778489	6956346
1	Affx-1248202432	1_3779005	6956866
1	Affx-1237326892	1_3780498	6958368
1	Affx-1237326895	1_3781080	6958955
1	Affx-1237326898	1_3784472	6962422
1	Affx-1237326899	1_3785267	6963219
1	Affx-1237326901	1_3785749	6963701
1	Affx-1237326902	1_3799859	6977826
1	Affx-1237330437	1_3803823	6981976
1	Affx-1237330439	1_3807959	6982567
1	Affx-1248202435	1_3816619	6992964
1	Affx-88953472	1_3819080	6995570
1	Affx-1248202436	1_3819210	6995700
1	Affx-88948946	1_3820132	6996612
1	Affx-1248202438	1_3829901	7006894
1	Affx-1237330440	1_3831540	7008566
1	Affx-569845453	1_3833256	7010282
1	Affx-1248202439	1_3833610	7010636
1	Affx-1248202440	1_3835325	7012567
1	Affx-1237330441	1_3836746	7014090
1	Affx-1248202443	1_3847614	7026423
1	Affx-1237330443	1_3847766	7026575
1	Affx-1237330444	1_3849320	7027988
1	Affx-1248202444	1_3852692	7031211
1	Affx-1237330447	1_3853006	7031525
1	Affx-1237330448	1_3853189	7031708
1	Affx-1237330449	1_3855356	7035176
1	Affx-1248202446	1_3866014	7046769
1	Affx-1248202448	1_3870741	7051717
1	Affx-1248202450	1_3878536	7062107
1	Affx-88952531	1_3891825	7077834
1	Affx-1237330453	1_3891899	7077908
1	Affx-1237330455	1_3897381	7083629
1	Affx-1237330456	1_3897474	7083722
1	Affx-1237330457	1_3897563	7083811
1	Affx-1237330625	1_3905757	7092504
1	Affx-277332455	1_3906453	7093199
1	Affx-1248202455	1_3906558	7093304
1	Affx-1237330626	1_3914483	7099720
1	Affx-1248202456	1_3916442	7101745
1	Affx-1237330627	1_3916527	7101830
1	Affx-1237330628	1_3918925	7103502
1	Affx-1237330629	1_3919145	7103722
1	Affx-1237330630	1_3930283	7113438
1	Affx-1237330631	1_3934524	7120473
1	Affx-1248202457	1_3934812	7120769
1	Affx-1237330632	1_3934869	7120826
1	Affx-1237330633	1_3945140	7136008
1	Affx-1248202459	1_3945293	7136161
1	Affx-1237330634	1_3947252	7137400
1	Affx-88916248	1_3947411	7137559
1	Affx-1248202460	1_3948930	7139075
1	Affx-1248202462	1_3952617	7143762
1	Affx-88943085	1_3953275	7144439
1	Affx-1248202463	1_3956034	7146748
1	Affx-1237330638	1_3968636	7159425
1	Affx-1237330639	1_3968724	7159513
1	Affx-1237330640	1_3969117	7159916
1	Affx-1237330641	1_3969739	7160549
1	Affx-1237330642	1_3970142	7160952
1	Affx-1248202465	1_3970448	7161258
1	Affx-1237330643	1_3978730	7171027
1	Affx-1237330645	1_3981194	7178726
1	Affx-1237330910	1_4005761	7200826
1	Affx-1237330912	1_4009630	7208844
1	Affx-1237330913	1_4010187	7209401
1	Affx-1237330914	1_4017578	7219020
1	Affx-1237330915	1_4018337	7219779
1	Affx-1237330916	1_4030361	7234417
1	Affx-569766432	1_4066508	7278236
1	Affx-1237330921	1_4067465	7279194
1	Affx-1248202478	1_4076028	7287843
1	Affx-1237330924	1_4077943	7289741
1	Affx-1248202481	1_4080800	7292598
1	Affx-88921876	1_4082552	7294609
1	Affx-1237330927	1_4084207	7296603
1	Affx-1237330929	1_4098511	7311245
1	Affx-569845461	1_4109313	7320019
1	Affx-88915687	1_4123113	7331447
1	Affx-1248202486	1_4136579	7341488
1	Affx-1248202489	1_4153002	7364260
1	Affx-1248202490	1_4163615	7375455
1	Affx-1248202491	1_4167059	7378450
1	Affx-1248202492	1_4170297	7380991
1	Affx-1248202493	1_4170389	7381083
1	Affx-1248202494	1_4175912	7392404
1	Affx-1248202495	1_4192483	7403826
1	Affx-1248202498	1_4201163	7415175
1	Affx-1237331917	1_4213781	7429024
1	Affx-1237331919	1_4221138	7438244
1	Affx-1237331921	1_4239884	7461843
1	Affx-1248202503	1_4249068	7472383
1	Affx-1237331922	1_4249222	7472537
1	Affx-1248202504	1_4257483	7484190
1	Affx-1237331923	1_4262462	7488151
1	Affx-1237331924	1_4263113	7488804
1	Affx-574285200	1_4266303	7492895
1	Affx-1248202505	1_4268227	7494820
1	Affx-1248202507	1_4278706	7509794
1	Affx-1237331926	1_4279018	7510082
1	Affx-1248202508	1_4303358	7532455
1	Affx-1237331814	1_4308576	7536458
1	Affx-1248202509	1_4310031	7537909
1	Affx-1237331816	1_4321318	7549376
1	Affx-1248202512	1_4322190	7550248
1	Affx-1237331817	1_4326973	7555055
1	Affx-1237331819	1_4331115	7573262
1	Affx-1237566101	1_4339031	7591905
1	Affx-1237331820	1_4348275	7606876
1	Affx-1248202516	1_4382637	7632010
1	Affx-88960333	1_4405506	7661584
1	Affx-1248202520	1_4415850	7677510
1	Affx-88906256	1_4417280	7678929
1	Affx-569845468	1_4424768	7686090
1	Affx-1237331680	1_4439204	7708762
1	Affx-1248202523	1_4473892	7742290
1	Affx-1237331686	1_4477686	7745785
1	Affx-1237331479	1_4564662	7821059
1	Affx-1237331481	1_4576875	7835527
1	Affx-1237331485	1_4582612	7841041
1	Affx-1237331486	1_4582668	7841097
1	Affx-1237331487	1_4585797	7844069
1	Affx-1237331489	1_4592174	7852088
1	Affx-1237331490	1_4594244	7853441
1	Affx-1237331638	1_4615375	7879150
1	Affx-1237331640	1_4618170	7882810
1	Affx-1248202529	1_4623506	7892803
1	Affx-1248202530	1_4623728	7893025
1	Affx-1237331641	1_4625802	7894834
1	Affx-569766451	1_4717521	7911465
1	Affx-1237331832	1_4796759	8059135
1	Affx-569838236	1_4799452	8061849
1	Affx-88931913	1_4799674	8062071
1	Affx-1237330782	1_4809183	8069812
1	Affx-1237330785	1_4828858	8084400
1	Affx-1237330786	1_4828973	8084515
1	Affx-88914846	1_4835775	8091236
1	Affx-1237330787	1_4845763	8100189
1	Affx-1237330791	1_4861560	8121040
1	Affx-1248202550	1_4865125	8125331
1	Affx-88911387	1_4879150	8140426
1	Affx-277309953	1_4883715	8145642
1	Affx-1237330793	1_4887513	8148644
1	Affx-1237330794	1_4890012	8151149
1	Affx-1248202553	1_4890437	8151574
1	Affx-1248202554	1_4890773	8151910
1	Affx-1248202555	1_4891154	8152291
1	Affx-1237330796	1_4891207	8152344
1	Affx-1237330800	1_4897930	8159230
1	Affx-1248202561	1_4920337	8182134
1	Affx-1237331499	1_4920421	8182218
1	Affx-1237331501	1_4923188	8184574
1	Affx-1248202563	1_4929615	8190893
1	Affx-1248202565	1_4943282	8208305
1	Affx-1237331504	1_4947411	8212447
1	Affx-1248202566	1_4948284	8213315
1	Affx-1237331688	1_5002986	8266332
1	Affx-1248202573	1_5019301	8274631
1	Affx-277317937	1_5011864	8275376
1	Affx-88915940	1_5018845	8282274
1	Affx-1237331689	1_5018942	8282371
1	Affx-1248202572	1_5019038	8282467
1	Affx-1248202574	1_5022964	8287794
1	Affx-1237331690	1_5034297	8304214
1	Affx-88925268	1_5043001	8313254
1	Affx-1248202577	1_5043178	8313441
1	Affx-1237331691	1_5054803	8328719
1	Affx-1237331695	1_5080181	8363963
1	Affx-1237331553	1_5100870	8384233
1	Affx-1237331554	1_5105650	8390859
1	Affx-1237331555	1_5105744	8390953
1	Affx-1237331556	1_5108360	8393573
1	Affx-1248202580	1_5113172	8399046
1	Affx-1248202581	1_5114217	8400083
1	Affx-1248202582	1_5114782	8400648
1	Affx-1237331557	1_5119873	8405677
1	Affx-1237331558	1_5120994	8406797
1	Affx-1237331559	1_5127667	8412923
1	Affx-1248202584	1_5136762	8421126
1	Affx-1248202585	1_5137253	8421616
1	Affx-1248202586	1_5143301	8428135
1	Affx-1237331562	1_5143432	8428266
1	Affx-1237331563	1_5143498	8428332
1	Affx-1248202591	1_5166096	8470953
1	Affx-1248202592	1_5177634	8482373
1	Affx-1237331566	1_5185349	8490059
1	Affx-277321945	1_5186015	8490728
1	Affx-1248202593	1_5189070	8495357
1	Affx-1237331567	1_5189243	8495530
1	Affx-1237331568	1_5191850	8498141
1	Affx-1237331204	1_5200152	8510202
1	Affx-1248202594	1_5201504	8511859
1	Affx-1248202595	1_5201761	8512088
1	Affx-1237331206	1_5203164	8513517
1	Affx-1237331208	1_5204885	8515226
1	Affx-1237331209	1_5205354	8515692
1	Affx-1237331210	1_5211472	8519688
1	Affx-1248202606	1_5228068	8538123
1	Affx-1237331211	1_5234720	8546276
1	Affx-1237331212	1_5236194	8547975
1	Affx-1248202607	1_5238803	8549786
1	Affx-1248202608	1_5239066	8550049
1	Affx-1248202609	1_5244897	8557979
1	Affx-1237331213	1_5247122	8560563
1	Affx-1248202610	1_5248927	8561949
1	Affx-1237331215	1_5250457	8563478
1	Affx-1237331216	1_5252057	8565301
1	Affx-1248202612	1_5253297	8566517
1	Affx-1248202614	1_5264418	8578608
1	Affx-1237331220	1_5265281	8579471
1	Affx-1237329072	1_5413103	8595070
1	Affx-88916761	1_5412899	8595274
1	Affx-1237318543	1_5999018	8866357
1	Affx-1248202784	1_5997575	8867800
1	Affx-277324971	1_5996627	8868748
1	Affx-88930417	1_5994346	8871031
1	Affx-1237318537	1_5982128	8883613
1	Affx-1237318536	1_5980850	8884891
1	Affx-1248202781	1_5980152	8885589
1	Affx-88915040	1_5979801	8885940
1	Affx-1237318535	1_5979177	8886564
1	Affx-1248202780	1_5978576	8887165
1	Affx-1248202779	1_5978304	8887434
1	Affx-1237318534	1_5977955	8887783
1	Affx-277293492	1_5973594	8891688
1	Affx-1237318533	1_5973534	8891748
1	Affx-1237318532	1_5973470	8891812
1	Affx-1237318530	1_5972650	8892644
1	Affx-574285215	1_5970671	8894623
1	Affx-569845535	1_5970358	8894936
1	Affx-88961614	1_5970221	8895073
1	Affx-1237318529	1_5969995	8895299
1	Affx-1237318528	1_5969744	8895550
1	Affx-1237318527	1_5968716	8896587
1	Affx-277327891	1_5966311	8898818
1	Affx-1248202776	1_5963485	8901228
1	Affx-1237318524	1_5957903	8906875
1	Affx-1237318522	1_5956498	8908284
1	Affx-569845532	1_5956187	8908594
1	Affx-1248202775	1_5955239	8909668
1	Affx-1248202774	1_5954875	8910032
1	Affx-88924206	1_5952554	8912784
1	Affx-1248202773	1_5952164	8913174
1	Affx-1237318521	1_5951793	8913545
1	Affx-1248202772	1_5948126	8917067
1	Affx-1248202771	1_5947511	8917682
1	Affx-1248202770	1_5943510	8921652
1	Affx-1248202769	1_5943303	8921859
1	Affx-1237318519	1_5936865	8929854
1	Affx-1248202760	1_5918517	8944970
1	Affx-1248202759	1_5918436	8945051
1	Affx-1248202758	1_5918289	8945198
1	Affx-1248202757	1_5918103	8945384
1	Affx-1237318516	1_5917736	8945751
1	Affx-1248202753	1_5905688	8958763
1	Affx-1248202752	1_5904502	8959949
1	Affx-1248202751	1_5903186	8961315
1	Affx-1248202750	1_5902151	8962350
1	Affx-569845530	1_5902031	8962470
1	Affx-1237318513	1_5900014	8964485
1	Affx-569766487	1_5899446	8965053
1	Affx-1237328057	1_5892262	8974810
1	Affx-88915257	1_5889520	8976834
1	Affx-1248202748	1_5889008	8977346
1	Affx-1237328056	1_5888351	8978003
1	Affx-1248202747	1_5887106	8979249
1	Affx-1248202745	1_5877101	8986628
1	Affx-1248202744	1_5876760	8986969
1	Affx-1248202743	1_5872570	8991334
1	Affx-1237328055	1_5868465	8995364
1	Affx-1237328054	1_5863825	9000003
1	Affx-1237328053	1_5863755	9000073
1	Affx-1237328051	1_5855182	9008096
1	Affx-1237328050	1_5854454	9009122
1	Affx-1237328049	1_5852038	9011539
1	Affx-1248202738	1_5849266	9014250
1	Affx-1237328045	1_5848777	9014739
1	Affx-1237328044	1_5848103	9015413
1	Affx-1237328043	1_5848018	9015498
1	Affx-1237328042	1_5847636	9015880
1	Affx-1237328041	1_5847510	9016006
1	Affx-1248202737	1_5844930	9021582
1	Affx-1248202734	1_5837358	9029248
1	Affx-1237328038	1_5832325	9034229
1	Affx-569845524	1_5821717	9045532
1	Affx-1248202725	1_5818333	9048916
1	Affx-1237328036	1_5816208	9050887
1	Affx-1237328035	1_5815263	9051832
1	Affx-1248202721	1_5805310	9061016
1	Affx-1237328030	1_5804267	9062075
1	Affx-1248202719	1_5788829	9079367
1	Affx-1237329667	1_5785599	9083054
1	Affx-1237329665	1_5785183	9083514
1	Affx-1248202716	1_5781033	9087900
1	Affx-1248202715	1_5780737	9088196
1	Affx-1237329663	1_5780460	9088473
1	Affx-88933322	1_5778630	9090303
1	Affx-569845522	1_5771599	9097400
1	Affx-1237329660	1_5767847	9101581
1	Affx-1237329656	1_5751573	9114883
1	Affx-1237329653	1_5747019	9119335
1	Affx-1237329652	1_5746028	9120339
1	Affx-1248202709	1_5738867	9127001
1	Affx-1237329647	1_5733866	9131884
1	Affx-1237329646	1_5730487	9135310
1	Affx-569845520	1_5730426	9135371
1	Affx-1248202705	1_5730088	9135709
1	Affx-1237329644	1_5725529	9140266
1	Affx-1248202704	1_5723096	9142805
1	Affx-1248202703	1_5721699	9144202
1	Affx-1237329642	1_5721511	9144390
1	Affx-88960444	1_5682917	9160805
1	Affx-277350413	1_5673225	9172079
1	Affx-1237326381	1_5672879	9172425
1	Affx-1248202697	1_5671101	9174202
1	Affx-569845517	1_5666473	9178939
1	Affx-1237326380	1_5666067	9179345
1	Affx-569752012	1_5663460	9182054
1	Affx-1248202693	1_5662940	9182574
1	Affx-1237326379	1_5661653	9183861
1	Affx-1248202692	1_5660485	9185029
1	Affx-1248202690	1_5655167	9189815
1	Affx-1248202689	1_5653634	9191348
1	Affx-1248202683	1_5641091	9204722
1	Affx-1248202682	1_5639128	9206726
1	Affx-1237326376	1_5636599	9210439
1	Affx-1237326375	1_5636025	9211013
1	Affx-1248202681	1_5630012	9214605
1	Affx-1237326373	1_5632044	9215036
1	Affx-88941501	1_5630215	9217241
1	Affx-1237326370	1_5628494	9218958
1	Affx-1237326369	1_5628157	9219295
1	Affx-277297000	1_5627818	9219634
1	Affx-1237326368	1_5627228	9220222
1	Affx-1237326366	1_5622596	9224863
1	Affx-1237326363	1_5617028	9233345
1	Affx-1248202669	1_5608466	9240088
1	Affx-1248202668	1_5607150	9241451
1	Affx-88951575	1_5604459	9244143
1	Affx-277345653	1_5604402	9244200
1	Affx-1248202667	1_5603851	9244754
1	Affx-1237326360	1_5603217	9245438
1	Affx-1237326359	1_5602694	9245961
1	Affx-1237326358	1_5602568	9246087
1	Affx-1237328694	1_5598982	9249984
1	Affx-1237328693	1_5596862	9252441
1	Affx-569752009	1_5594116	9255166
1	Affx-1248202665	1_5589332	9259969
1	Affx-1237328689	1_5581580	9268167
1	Affx-1248202664	1_5574533	9275220
1	Affx-1237328688	1_5573854	9275891
1	Affx-1237328687	1_5570536	9278810
1	Affx-1248273157	4_52887265	9281163
1	Affx-1237328686	1_5567254	9282291
1	Affx-1237328685	1_5567046	9282499
1	Affx-1248202662	1_5563697	9286073
1	Affx-569766473	1_5561308	9289075
1	Affx-277319077	1_5555854	9294871
1	Affx-1237328684	1_5552693	9297102
1	Affx-1248202661	1_5549116	9300682
1	Affx-1237328683	1_5546651	9303151
1	Affx-569845504	1_5546262	9303540
1	Affx-1237328682	1_5536493	9310498
1	Affx-1248202658	1_5534521	9312651
1	Affx-1237328680	1_5532936	9314199
1	Affx-1237328677	1_5525807	9324581
1	Affx-1237328676	1_5523908	9326480
1	Affx-1237328675	1_5519400	9330579
1	Affx-1237328671	1_5514082	9336186
1	Affx-1237328670	1_5503843	9344535
1	Affx-1248202656	1_5502572	9345892
1	Affx-1237329093	1_5494717	9353004
1	Affx-1248404939	1_5493265	9354869
1	Affx-1237329092	1_5487413	9360396
1	Affx-1248202654	1_5483350	9363752
1	Affx-1248202655	1_5493063	9365237
1	Affx-88914827	1_5492726	9365577
1	Affx-1237329090	1_5471653	9381004
1	Affx-569845499	1_5470087	9382266
1	Affx-1237329087	1_5462246	9390869
1	Affx-1248202653	1_5461394	9391726
1	Affx-1237329086	1_5461325	9391808
1	Affx-1248202652	1_5460050	9393082
1	Affx-1248202649	1_5450839	9400521
1	Affx-574270412	1_5450738	9400622
1	Affx-1248202648	1_5450563	9400797
1	Affx-1248202647	1_5448674	9402680
1	Affx-1248202646	1_5447029	9404327
1	Affx-1248202645	1_5442203	9409164
1	Affx-88930833	1_5440587	9410766
1	Affx-1237329081	1_5435989	9415917
1	Affx-1248202621	1_5435598	9416316
1	Affx-1237329079	1_5434640	9417321
1	Affx-1237329077	1_5432829	9419127
1	Affx-1248202619	1_5432640	9419316
1	Affx-1237329074	1_5426747	9425218
1	Affx-1248202615	1_5340924	9539709
1	Affx-1248202825	1_6513054	9995928
1	Affx-88914732	1_6521105	10005333
1	Affx-1248202826	1_6523361	10012441
1	Affx-1237322961	1_6524892	10013944
1	Affx-1237322963	1_6532556	10021717
1	Affx-1237322964	1_6532743	10021904
1	Affx-1237322965	1_6534275	10023436
1	Affx-1248202830	1_6534917	10024078
1	Affx-1237322967	1_6537790	10026970
1	Affx-1237322968	1_6538298	10027478
1	Affx-1248202835	1_6539692	10028872
1	Affx-1248202836	1_6540855	10029952
1	Affx-1248202837	1_6540932	10030029
1	Affx-1237322973	1_6544562	10033672
1	Affx-1237322974	1_6544662	10033772
1	Affx-1237322976	1_6544873	10033981
1	Affx-1237322977	1_6546047	10035150
1	Affx-1248202843	1_6551871	10040944
1	Affx-1248202845	1_6554952	10043531
1	Affx-1248202847	1_6559167	10048295
1	Affx-1237322979	1_6560374	10049502
1	Affx-569845554	1_6564235	10052757
1	Affx-1237322981	1_6566982	10055482
1	Affx-1248202848	1_6568491	10056991
1	Affx-1248202849	1_6568769	10057269
1	Affx-1237322982	1_6571149	10059602
1	Affx-569845555	1_6581672	10070061
1	Affx-1237322984	1_6584703	10072650
1	Affx-1237322986	1_6586737	10074682
1	Affx-88929844	1_6589996	10077961
1	Affx-1237322987	1_6591806	10079753
1	Affx-1248202852	1_6593294	10081241
1	Affx-1248202853	1_6593366	10081313
1	Affx-1237319342	1_6603290	10087280
1	Affx-1248202856	1_6603502	10087492
1	Affx-1237319343	1_6605340	10089326
1	Affx-569845556	1_6605698	10089686
1	Affx-1248202857	1_6607715	10092652
1	Affx-569838240	1_6608333	10093209
1	Affx-277327824	1_6610385	10095261
1	Affx-1237319345	1_6622051	10105754
1	Affx-1237319349	1_6627011	10110149
1	Affx-277339777	1_6629696	10112792
1	Affx-88940414	1_6633785	10117455
1	Affx-1248202860	1_6634090	10117760
1	Affx-1248202861	1_6635652	10119322
1	Affx-1248202862	1_6637583	10121170
1	Affx-1248202864	1_6642840	10125864
1	Affx-1237319353	1_6644227	10127205
1	Affx-569766503	1_6646624	10130410
1	Affx-88911007	1_6647818	10131603
1	Affx-88957982	1_6651751	10135541
1	Affx-1237319356	1_6652578	10136381
1	Affx-574270425	1_6656090	10139888
1	Affx-1237319357	1_6656417	10140215
1	Affx-1237319358	1_6656786	10140584
1	Affx-1237319360	1_6658882	10142680
1	Affx-1248202865	1_6659075	10142873
1	Affx-1237319361	1_6661567	10143742
1	Affx-1248202866	1_6664645	10146842
1	Affx-1237319363	1_6668146	10150343
1	Affx-1237319366	1_6669408	10151604
1	Affx-1248202869	1_6680143	10157708
1	Affx-1237319367	1_6675757	10158928
1	Affx-1248202870	1_6682573	10160717
1	Affx-1237319369	1_6683394	10161539
1	Affx-88924670	1_6688998	10167970
1	Affx-1237319372	1_6689664	10168634
1	Affx-1237319373	1_6694869	10173578
1	Affx-1248202873	1_6699947	10178743
1	Affx-1237317470	1_6700127	10178924
1	Affx-1237317471	1_6700655	10179443
1	Affx-1237317473	1_6702366	10181165
1	Affx-1237317477	1_6709180	10188018
1	Affx-569845561	1_6725052	10205268
1	Affx-1237317483	1_6729588	10210011
1	Affx-1237317485	1_6729792	10210215
1	Affx-1237317486	1_6729930	10210353
1	Affx-1237317488	1_6733286	10214467
1	Affx-88909529	1_6734285	10215469
1	Affx-1248202877	1_6734506	10215690
1	Affx-1248202878	1_6735572	10216740
1	Affx-277298688	1_6740178	10221346
1	Affx-1248202881	1_6743085	10223803
1	Affx-1248202882	1_6751389	10232768
1	Affx-1237317494	1_6759031	10239385
1	Affx-1248202885	1_6768271	10246815
1	Affx-1237317497	1_6768491	10247035
1	Affx-1237317500	1_6772005	10250571
1	Affx-1237317501	1_6779997	10258593
1	Affx-1248202889	1_6780072	10258668
1	Affx-1237317502	1_6783562	10262166
1	Affx-1237317503	1_6787214	10265348
1	Affx-1248202893	1_6788803	10266937
1	Affx-1237317504	1_6789859	10268175
1	Affx-1248202894	1_6790711	10269032
1	Affx-1248202895	1_6790856	10269177
1	Affx-1237317505	1_6793149	10275241
1	Affx-569845565	1_6793358	10275450
1	Affx-88919400	1_6796314	10276242
1	Affx-1248202896	1_6796589	10276517
1	Affx-1248202897	1_6798878	10278657
1	Affx-1248202898	1_6799693	10279454
1	Affx-1237317506	1_6794006	10280698
1	Affx-88913029	1_6825075	10307146
1	Affx-1237321508	1_6829562	10311297
1	Affx-1248202900	1_6829625	10311360
1	Affx-1248202902	1_6831699	10313434
1	Affx-1237321509	1_6832889	10314666
1	Affx-1248202903	1_6834032	10315809
1	Affx-88921994	1_6840507	10322426
1	Affx-1237321512	1_6840786	10322705
1	Affx-574270429	1_6843796	10325718
1	Affx-1237321513	1_6846640	10329583
1	Affx-1237321514	1_6847330	10330273
1	Affx-1237321515	1_6847481	10330424
1	Affx-1237321518	1_6852867	10336007
1	Affx-1248202907	1_6854497	10337558
1	Affx-1237321519	1_6857199	10341223
1	Affx-1248202908	1_6858590	10342615
1	Affx-1237321521	1_6860271	10344295
1	Affx-1248202909	1_6860845	10344941
1	Affx-1248202910	1_6861054	10345150
1	Affx-1237321522	1_6861913	10346009
1	Affx-1237321523	1_6862396	10346492
1	Affx-1248202911	1_6864482	10348661
1	Affx-1248202912	1_6865775	10349954
1	Affx-1237321526	1_6869270	10353449
1	Affx-1237321527	1_6869486	10353641
1	Affx-1237321528	1_6869568	10353723
1	Affx-1248202913	1_6869698	10353853
1	Affx-1237321529	1_6870244	10354399
1	Affx-1248202914	1_6871156	10355315
1	Affx-1248202916	1_6878063	10363091
1	Affx-1248202917	1_6878152	10363180
1	Affx-1237321531	1_6879144	10364252
1	Affx-1248202918	1_6884354	10371185
1	Affx-1237321536	1_6898031	10406581
1	Affx-1248202925	1_6900321	10410370
1	Affx-1237325236	1_6900700	10410750
1	Affx-1237325237	1_6901044	10411094
1	Affx-574285224	1_6915416	10424086
1	Affx-1248202928	1_6919190	10428730
1	Affx-1248202931	1_6926981	10436244
1	Affx-1237325243	1_6935731	10444768
1	Affx-569845572	1_6939210	10448925
1	Affx-1248202936	1_6939595	10449310
1	Affx-1237325248	1_6940125	10449840
1	Affx-1248202937	1_6940423	10450126
1	Affx-1237325249	1_6941122	10450825
1	Affx-1248202939	1_6946042	10457877
1	Affx-1237325257	1_6962665	10476294
1	Affx-88909600	1_6964299	10477932
1	Affx-574285226	1_6966560	10480337
1	Affx-1237325258	1_6972571	10486716
1	Affx-1237325260	1_6977170	10491311
1	Affx-1237325261	1_6983925	10500209
1	Affx-1248202948	1_6992574	10510451
1	Affx-1248202949	1_7003808	10521048
1	Affx-88960729	1_7004818	10522080
1	Affx-1248202951	1_7013725	10522763
1	Affx-1248202950	1_7009171	10527880
1	Affx-1237316582	1_7014663	10532578
1	Affx-1248202952	1_7017876	10535717
1	Affx-1237316584	1_7019434	10537298
1	Affx-1237316585	1_7019599	10537463
1	Affx-1248202953	1_7022015	10539879
1	Affx-1248202954	1_7024853	10542710
1	Affx-1237316588	1_7025212	10543068
1	Affx-1248202956	1_7030803	10549146
1	Affx-1248202957	1_7030895	10549238
1	Affx-1237316592	1_7037024	10555369
1	Affx-1248202959	1_7037081	10555426
1	Affx-1248202960	1_7037156	10555501
1	Affx-1237316593	1_7037325	10555670
1	Affx-1248202961	1_7037693	10556038
1	Affx-1237316594	1_7037760	10556105
1	Affx-1248202962	1_7037981	10556326
1	Affx-1248202966	1_7042623	10560769
1	Affx-1237316596	1_7049563	10567753
1	Affx-1248202969	1_7057568	10575604
1	Affx-1237316601	1_7060520	10578559
1	Affx-1248202970	1_7069809	10587510
1	Affx-1248202971	1_7070675	10600732
1	Affx-1237316608	1_7082957	10604012
1	Affx-1237316610	1_7087652	10607910
1	Affx-1248202973	1_7090604	10612409
1	Affx-1248202974	1_7092973	10614172
1	Affx-1237316613	1_7093523	10614722
1	Affx-1237316614	1_7093577	10614776
1	Affx-1237316617	1_7096388	10616955
1	Affx-1237316619	1_7097955	10618523
1	Affx-1237316620	1_7098353	10618920
1	Affx-1248202976	1_7098676	10619287
1	Affx-1237316622	1_7099169	10619780
1	Affx-1237312349	1_7109798	10629985
1	Affx-1237312350	1_7113540	10631221
1	Affx-1248202982	1_7120411	10637697
1	Affx-1248202983	1_7121291	10638568
1	Affx-1237312352	1_7122021	10639297
1	Affx-1237312353	1_7125185	10647433
1	Affx-88934299	1_7126079	10648322
1	Affx-1237312358	1_7132764	10654355
1	Affx-1237312361	1_7139255	10662030
1	Affx-1237312365	1_7145793	10668649
1	Affx-1248202987	1_7149312	10672188
1	Affx-1237312366	1_7149784	10672660
1	Affx-1237312367	1_7159103	10684666
1	Affx-1248202989	1_7160630	10686463
1	Affx-1248202990	1_7160833	10686666
1	Affx-1237312370	1_7167645	10692866
1	Affx-1237312371	1_7168951	10694402
1	Affx-1237312373	1_7170404	10695854
1	Affx-1237312374	1_7171413	10696863
1	Affx-1237312376	1_7172255	10697708
1	Affx-1248202992	1_7179354	10705086
1	Affx-1237312381	1_7183199	10709554
1	Affx-1237312383	1_7186371	10712564
1	Affx-1237312385	1_7186605	10712799
1	Affx-1237312387	1_7187189	10713385
1	Affx-1237312389	1_7188758	10714728
1	Affx-1237312392	1_7191146	10717113
1	Affx-1248202994	1_7191231	10717198
1	Affx-1237312393	1_7191308	10717274
1	Affx-1237312394	1_7192195	10721187
1	Affx-1237312395	1_7192695	10721687
1	Affx-1237312398	1_7195181	10723734
1	Affx-1248202996	1_7209806	10736444
1	Affx-1237330803	1_7219728	10747597
1	Affx-1248202998	1_7228341	10773040
1	Affx-1248203001	1_7236137	10778592
1	Affx-1237330806	1_7240067	10781048
1	Affx-569845586	1_7255720	10796353
1	Affx-1237330810	1_7257022	10797557
1	Affx-1237330812	1_7259811	10800346
1	Affx-1248203005	1_7259925	10800458
1	Affx-1248203006	1_7264702	10805459
1	Affx-569766526	1_7269423	10810215
1	Affx-1237330815	1_7276668	10820673
1	Affx-1248203012	1_7279618	10823677
1	Affx-1237330817	1_7280201	10824293
1	Affx-1248203013	1_7280516	10824620
1	Affx-1237330819	1_7284549	10830066
1	Affx-1248203015	1_7289778	10835451
1	Affx-1248203016	1_7290050	10835723
1	Affx-1237330821	1_7290589	10836248
1	Affx-88956023	1_7309166	10855985
1	Affx-1237328696	1_7314643	10861474
1	Affx-88909931	1_7317803	10864639
1	Affx-1248203018	1_7319731	10866567
1	Affx-1248203021	1_7324579	10872905
1	Affx-1237328697	1_7326262	10874588
1	Affx-1237328698	1_7326343	10874669
1	Affx-1237328699	1_7326583	10874909
1	Affx-1248203022	1_7327004	10875330
1	Affx-1237328701	1_7335106	10884029
1	Affx-1248203024	1_7336260	10885186
1	Affx-1237328702	1_7339626	10888139
1	Affx-1248203026	1_7341207	10889719
1	Affx-1237328703	1_7341361	10889873
1	Affx-1248203027	1_7345811	10894324
1	Affx-1248203028	1_7347454	10895966
1	Affx-1237328704	1_7351657	10900199
1	Affx-1248203030	1_7352351	10900893
1	Affx-1248203032	1_7352958	10901501
1	Affx-1237328705	1_7353095	10901638
1	Affx-1237328707	1_7357419	10905963
1	Affx-1237328708	1_7360295	10908594
1	Affx-1237328709	1_7360733	10909032
1	Affx-1237328710	1_7361513	10909812
1	Affx-1237328711	1_7367746	10917182
1	Affx-1237328714	1_7372037	10921238
1	Affx-1237328715	1_7378958	10945539
1	Affx-1248203034	1_7384936	10952085
1	Affx-1237328716	1_7386640	10953783
1	Affx-1237328718	1_7388588	10956094
1	Affx-1248203035	1_7393316	10961847
1	Affx-1248203036	1_7396504	10965018
1	Affx-1248203038	1_7406663	10974343
1	Affx-1237324606	1_7419103	10987293
1	Affx-1237324609	1_7419963	10988154
1	Affx-1248203044	1_7423855	10992046
1	Affx-1248203048	1_7441846	11014484
1	Affx-1248203655	1_9946438	11025784
1	Affx-88927959	1_9946258	11025964
1	Affx-1237324616	1_7453418	11029645
1	Affx-1237324622	1_7461900	11037865
1	Affx-1248203052	1_7466157	11044097
1	Affx-1248203053	1_7467815	11044874
1	Affx-88927600	1_7467884	11044943
1	Affx-1237324625	1_7472013	11048131
1	Affx-1237324627	1_7474730	11050842
1	Affx-1248203056	1_7481676	11059336
1	Affx-1237324629	1_7482783	11060443
1	Affx-569766533	1_7484591	11062251
1	Affx-1237324630	1_7486116	11063776
1	Affx-1237324633	1_7490176	11067828
1	Affx-1248203062	1_7491115	11068767
1	Affx-1248203063	1_7493452	11071139
1	Affx-1248203065	1_7494373	11072059
1	Affx-1237324638	1_7498107	11080200
1	Affx-1237319375	1_7500708	11082747
1	Affx-569766534	1_7501173	11083227
1	Affx-1237319376	1_7502797	11084658
1	Affx-1237319377	1_7506247	11087565
1	Affx-1237319378	1_7509564	11091244
1	Affx-88904834	1_7509717	11091397
1	Affx-1237319381	1_7517836	11098459
1	Affx-1237319383	1_7518723	11099346
1	Affx-1237319384	1_7519562	11100185
1	Affx-1237319387	1_7520400	11101085
1	Affx-1237319389	1_7524777	11108610
1	Affx-1248203069	1_7526289	11110123
1	Affx-1237319393	1_7526492	11110269
1	Affx-1248203070	1_7532010	11115355
1	Affx-1237319394	1_7534047	11117156
1	Affx-1248203071	1_7534822	11117931
1	Affx-1248203072	1_7534886	11117995
1	Affx-569766536	1_7536607	11119461
1	Affx-1248203073	1_7536991	11119845
1	Affx-1248203074	1_7539390	11122284
1	Affx-1237319396	1_7539746	11122648
1	Affx-1237319398	1_7541850	11124746
1	Affx-1248203077	1_7549101	11131868
1	Affx-1237319400	1_7550542	11133019
1	Affx-1237319402	1_7553312	11135765
1	Affx-569845601	1_7553533	11135986
1	Affx-1248203078	1_7554494	11136953
1	Affx-1248203079	1_7556156	11138623
1	Affx-1237319406	1_7566499	11151590
1	Affx-1248203081	1_7566925	11152016
1	Affx-1237319407	1_7567407	11152498
1	Affx-574285237	1_7567477	11152568
1	Affx-1248203082	1_7568018	11153109
1	Affx-1248203083	1_7576455	11161491
1	Affx-1237319409	1_7577234	11162363
1	Affx-1248203084	1_7580524	11165549
1	Affx-1248203085	1_7584355	11169588
1	Affx-88911638	1_7587274	11172507
1	Affx-1248203087	1_7587699	11172932
1	Affx-1248203088	1_7588086	11173319
1	Affx-88911616	1_7605276	11189539
1	Affx-1248203096	1_7611518	11196150
1	Affx-1237713070	3_67255694	11198112
1	Affx-1237325266	1_7614527	11198197
1	Affx-1248203097	1_7616540	11200210
1	Affx-1237325267	1_7617076	11200796
1	Affx-1248203098	1_7621367	11205087
1	Affx-569845607	1_7622695	11206415
1	Affx-1237325273	1_7636532	11220269
1	Affx-1248203103	1_7638426	11222163
1	Affx-1237325275	1_7638574	11222311
1	Affx-1237325276	1_7638964	11225762
1	Affx-1248203104	1_7639019	11225817
1	Affx-1248203105	1_7640910	11228537
1	Affx-1248203106	1_7641764	11229391
1	Affx-1237325277	1_7649130	11236798
1	Affx-1237325278	1_7649500	11237168
1	Affx-1237325279	1_7650866	11238060
1	Affx-1237325282	1_7656514	11244364
1	Affx-1237325283	1_7656641	11244491
1	Affx-1237325284	1_7657115	11244969
1	Affx-1248203110	1_7660053	11247909
1	Affx-1237325286	1_7668424	11254405
1	Affx-1237325287	1_7668480	11254461
1	Affx-1248203111	1_7671386	11257607
1	Affx-1248203112	1_7671552	11257773
1	Affx-1248203117	1_7683225	11267967
1	Affx-1237325289	1_7684488	11269231
1	Affx-1237325290	1_7685177	11269920
1	Affx-1248203119	1_7685552	11270295
1	Affx-1248203120	1_7685936	11270679
1	Affx-1237325291	1_7688036	11273033
1	Affx-1237325293	1_7689235	11274232
1	Affx-1248203123	1_7693116	11277733
1	Affx-1248203124	1_7693322	11277956
1	Affx-1248203125	1_7693714	11278348
1	Affx-1237325295	1_7696280	11280919
1	Affx-1237318545	1_7700584	11288666
1	Affx-1237318546	1_7700835	11288917
1	Affx-1248203128	1_7701195	11289277
1	Affx-1248203129	1_7706771	11293734
1	Affx-1237318549	1_7708665	11296400
1	Affx-1237318550	1_7713957	11304658
1	Affx-1237318552	1_7716956	11306864
1	Affx-1248203130	1_7719838	11310533
1	Affx-1237318553	1_7723073	11314819
1	Affx-1237318554	1_7724067	11315772
1	Affx-1237318555	1_7724124	11315829
1	Affx-1248203131	1_7725979	11317911
1	Affx-88943439	1_7744854	11351109
1	Affx-1237318563	1_7758233	11363743
1	Affx-88906231	1_7760461	11366227
1	Affx-1237318567	1_7770948	11377365
1	Affx-1237318569	1_7773110	11379527
1	Affx-88948546	1_9945485	11381273
1	Affx-1237318571	1_7776195	11382485
1	Affx-1237318572	1_7776340	11382630
1	Affx-1237318573	1_7778819	11385470
1	Affx-1237318574	1_7780356	11386993
1	Affx-1237318576	1_7785032	11391599
1	Affx-1237318578	1_7788203	11394760
1	Affx-1248203147	1_7788309	11394866
1	Affx-1237318580	1_7797066	11404912
1	Affx-1237318581	1_7797153	11404999
1	Affx-1248203150	1_7797240	11405086
1	Affx-1248203151	1_7797542	11405388
1	Affx-1237318582	1_7797658	11405504
1	Affx-1237318583	1_7798069	11405914
1	Affx-1237317508	1_7800797	11408652
1	Affx-1237317510	1_7803960	11411818
1	Affx-88905148	1_7807404	11415274
1	Affx-88920687	1_7807458	11415328
1	Affx-1248203154	1_7809098	11416968
1	Affx-1248203155	1_7809220	11417090
1	Affx-1237317513	1_7814156	11421747
1	Affx-1248203157	1_7816203	11423692
1	Affx-1237317517	1_7820011	11427482
1	Affx-1237317519	1_7826983	11434454
1	Affx-1237317520	1_7829380	11436857
1	Affx-1248203161	1_7829898	11437375
1	Affx-1248203162	1_7830618	11438066
1	Affx-569845616	1_7831570	11439017
1	Affx-1237317521	1_7832112	11439559
1	Affx-1237317523	1_7835970	11443394
1	Affx-569845619	1_7838487	11445911
1	Affx-1237317525	1_7839703	11447127
1	Affx-1248203163	1_7839779	11447203
1	Affx-1237317526	1_7840620	11448044
1	Affx-1237317528	1_7844841	11450830
1	Affx-1237317529	1_7844897	11450886
1	Affx-1237317531	1_7846810	11452799
1	Affx-1237317532	1_7854167	11464965
1	Affx-88947239	1_7856239	11469506
1	Affx-88928756	1_7862690	11476788
1	Affx-1237317535	1_7862886	11476972
1	Affx-1248203168	1_7868920	11478763
1	Affx-1237317541	1_7880707	11491613
1	Affx-1237317543	1_7880942	11491848
1	Affx-1248203174	1_7884311	11495216
1	Affx-574326943	1_7884414	11495319
1	Affx-1248203177	1_7896333	11504503
1	Affx-1237326386	1_7903138	11512108
1	Affx-1237326387	1_7904703	11513675
1	Affx-1237326388	1_7904759	11513731
1	Affx-1248203179	1_7912505	11522537
1	Affx-1237326390	1_7916968	11526402
1	Affx-1237326391	1_7917120	11526554
1	Affx-1237326393	1_7918643	11528066
1	Affx-1237326394	1_7920925	11529963
1	Affx-1237326395	1_7920982	11530020
1	Affx-1237326396	1_7921417	11530455
1	Affx-1237326397	1_7922305	11531343
1	Affx-1237326400	1_7934584	11543954
1	Affx-1248203180	1_7935884	11545326
1	Affx-1237326401	1_7936614	11545983
1	Affx-1237326402	1_7937785	11547157
1	Affx-1248203182	1_7942229	11551425
1	Affx-1237326404	1_7964958	11578027
1	Affx-1248203186	1_7976191	11590164
1	Affx-569845626	1_7976472	11590445
1	Affx-1248203187	1_7976825	11590798
1	Affx-1248203191	1_7986124	11598542
1	Affx-1237326410	1_7987156	11599574
1	Affx-1248203192	1_7987549	11599967
1	Affx-1237326411	1_7987791	11600289
1	Affx-1237326412	1_7987867	11600370
1	Affx-1248203193	1_7988009	11600521
1	Affx-1248203194	1_7988161	11600673
1	Affx-1237326414	1_7988248	11600760
1	Affx-1237326407	1_7983933	11601695
1	Affx-1237326408	1_7984067	11601829
1	Affx-1248203196	1_8007564	11624996
1	Affx-1237328722	1_8010492	11627619
1	Affx-1237328724	1_8011406	11628533
1	Affx-1248203197	1_8012751	11629666
1	Affx-1237328726	1_8012934	11629849
1	Affx-1248203198	1_8014583	11631507
1	Affx-1237328728	1_8019902	11636526
1	Affx-1248203200	1_8022361	11639554
1	Affx-1248203201	1_8022707	11639886
1	Affx-88940256	1_8024123	11641208
1	Affx-1248203203	1_8031955	11653514
1	Affx-1248203205	1_8037622	11659992
1	Affx-1237328739	1_8044776	11667167
1	Affx-569845628	1_8046149	11668540
1	Affx-569845629	1_8047792	11670184
1	Affx-1237328742	1_8060666	11693005
1	Affx-1248203211	1_8063814	11696319
1	Affx-1248203212	1_8065156	11697661
1	Affx-1248203213	1_8066690	11699206
1	Affx-1248203215	1_8068469	11700985
1	Affx-1248203216	1_8070724	11703246
1	Affx-1248203217	1_8071192	11703714
1	Affx-1248203222	1_8078132	11710694
1	Affx-1248203223	1_8084372	11716691
1	Affx-1248203225	1_8088526	11729053
1	Affx-1237328746	1_8088883	11729410
1	Affx-1237319411	1_8100663	11733140
1	Affx-1237319412	1_8100755	11733232
1	Affx-1237319413	1_8101130	11733607
1	Affx-1248203227	1_8102101	11734617
1	Affx-1248203228	1_8102480	11734996
1	Affx-1237319414	1_8102849	11735365
1	Affx-1237319417	1_8114262	11745615
1	Affx-1248203231	1_8115062	11746415
1	Affx-1237319421	1_8128123	11761796
1	Affx-1248203236	1_8136151	11771253
1	Affx-1248203238	1_8141172	11782572
1	Affx-1248203241	1_8153143	11790006
1	Affx-1237319428	1_8154538	11791390
1	Affx-1237319430	1_8155609	11792461
1	Affx-1237319431	1_8156427	11793279
1	Affx-1248203240	1_8152559	11799669
1	Affx-569752020	1_8163110	11800718
1	Affx-1248203245	1_8163221	11800829
1	Affx-1248203246	1_8163638	11801246
1	Affx-88918662	1_8164528	11802134
1	Affx-88911300	1_8171069	11808608
1	Affx-1248203248	1_8171149	11808688
1	Affx-1248203249	1_8172120	11811278
1	Affx-1248203250	1_8172199	11811357
1	Affx-1248203251	1_8173944	11813102
1	Affx-1237319440	1_8176943	11816099
1	Affx-1248203252	1_8178266	11817422
1	Affx-1237319441	1_8179772	11818943
1	Affx-1237319442	1_8180483	11819652
1	Affx-1248203254	1_8182093	11820914
1	Affx-1237319444	1_8182530	11821353
1	Affx-1237319446	1_8183851	11822674
1	Affx-1237319447	1_8184880	11823703
1	Affx-1237319448	1_8190599	11829931
1	Affx-1237319449	1_8190901	11830233
1	Affx-1237319450	1_8192894	11832227
1	Affx-1248203256	1_8193755	11833088
1	Affx-1248203257	1_8194987	11834320
1	Affx-1248203258	1_8196583	11835916
1	Affx-1248203259	1_8196838	11836171
1	Affx-1248203261	1_8198968	11838314
1	Affx-88958456	1_8200544	11839890
1	Affx-1237327460	1_8207008	11845598
1	Affx-1248203264	1_8207075	11845665
1	Affx-1248203265	1_8207860	11846450
1	Affx-1237327461	1_8208475	11847067
1	Affx-88912529	1_8209043	11847636
1	Affx-88942358	1_8211544	11850096
1	Affx-1248203266	1_8211692	11850244
1	Affx-1237327462	1_8215278	11854195
1	Affx-1248203267	1_8216045	11854962
1	Affx-1248203268	1_8217870	11856743
1	Affx-1237327463	1_8221542	11860741
1	Affx-1237327464	1_8221904	11861103
1	Affx-88936114	1_8222630	11861829
1	Affx-1237327465	1_8223103	11862315
1	Affx-1237327466	1_8223924	11863138
1	Affx-1237327467	1_8228227	11867135
1	Affx-1248203270	1_8228639	11867547
1	Affx-1248203271	1_8228796	11867704
1	Affx-569845638	1_8228901	11867809
1	Affx-1248203274	1_8237279	11876404
1	Affx-1237327468	1_8239326	11878606
1	Affx-88944749	1_8239508	11878791
1	Affx-88943837	1_8239632	11878915
1	Affx-1248203275	1_8240161	11879450
1	Affx-1237327471	1_8244077	11883372
1	Affx-88938626	1_8244438	11883733
1	Affx-1248203277	1_8246381	11885692
1	Affx-1237327472	1_8254402	11894905
1	Affx-1248203282	1_8254519	11895022
1	Affx-1248203283	1_8254815	11895318
1	Affx-1237327473	1_8261151	11902377
1	Affx-1248203286	1_8268531	11907581
1	Affx-1237327474	1_8270658	11909696
1	Affx-1248203289	1_8288469	11932024
1	Affx-1237327478	1_8288987	11932542
1	Affx-1237327476	1_8283081	11933626
1	Affx-1248203288	1_8283254	11933799
1	Affx-1248203290	1_8290489	11934690
1	Affx-1248203291	1_8291773	11935974
1	Affx-1248203293	1_8299011	11943541
1	Affx-1248203294	1_8300610	11945154
1	Affx-1248203295	1_8300812	11945356
1	Affx-1248203297	1_8303201	11947767
1	Affx-88935814	1_8305431	11950112
1	Affx-1237314231	1_8306311	11950991
1	Affx-1237314232	1_8308298	11952957
1	Affx-1248203298	1_8308459	11953118
1	Affx-569845644	1_8308991	11953650
1	Affx-88908615	1_8311072	11956059
1	Affx-1237314233	1_8311285	11956272
1	Affx-1248203299	1_8311526	11956513
1	Affx-1248203300	1_8312556	11958803
1	Affx-1237314235	1_8313696	11959944
1	Affx-88932719	1_8317402	11963587
1	Affx-1237314236	1_8318425	11964612
1	Affx-1237314237	1_8318534	11964721
1	Affx-1248203302	1_8320437	11966606
1	Affx-1248203303	1_8320755	11966924
1	Affx-1237314240	1_8325606	11971754
1	Affx-88924452	1_8326196	11972340
1	Affx-1248203305	1_8330365	11976301
1	Affx-1237314241	1_8330551	11976487
1	Affx-1237314245	1_8333608	11979648
1	Affx-1237314246	1_8336256	11982650
1	Affx-1248203306	1_8336537	11982931
1	Affx-569845646	1_8338383	11984902
1	Affx-1237314247	1_8339215	11985734
1	Affx-1237314250	1_8348649	11992349
1	Affx-569766566	1_8349070	11992770
1	Affx-1237314251	1_8349156	11992856
1	Affx-1237314252	1_8355679	12000834
1	Affx-1237314253	1_8356665	12001820
1	Affx-1237314254	1_8357959	12003110
1	Affx-1248203307	1_8361490	12007456
1	Affx-1248203308	1_8362064	12008030
1	Affx-88949692	1_8362256	12008222
1	Affx-1237314258	1_8363254	12009220
1	Affx-1237314263	1_8373980	12021673
1	Affx-1237314264	1_8375952	12024896
1	Affx-1248203309	1_8378833	12028584
1	Affx-1237314265	1_8384673	12040723
1	Affx-1237314266	1_8385734	12041783
1	Affx-1248203311	1_8386341	12042390
1	Affx-1237314267	1_8386869	12042920
1	Affx-1237314268	1_8390403	12048235
1	Affx-1237314269	1_8395058	12054150
1	Affx-1237314270	1_8395131	12054223
1	Affx-1237314271	1_8398846	12057802
1	Affx-1237314272	1_8399240	12058196
1	Affx-1237312399	1_8402874	12061925
1	Affx-1248203315	1_8404859	12063813
1	Affx-1248203316	1_8405313	12064267
1	Affx-1237312402	1_8411579	12070570
1	Affx-569766568	1_8418690	12077753
1	Affx-1237312405	1_8420533	12079619
1	Affx-1237312407	1_8425160	12084251
1	Affx-1237312410	1_8430551	12089642
1	Affx-569845650	1_8432035	12091136
1	Affx-1237312411	1_8437563	12096689
1	Affx-88963215	1_8443541	12101874
1	Affx-1248203325	1_8447287	12105541
1	Affx-1248203329	1_8452395	12114872
1	Affx-1237312418	1_8456120	12118453
1	Affx-1248203331	1_8456594	12118927
1	Affx-1237312419	1_8457145	12119682
1	Affx-1237312421	1_8457907	12120444
1	Affx-88955014	1_8461647	12124201
1	Affx-1237312426	1_8463765	12125756
1	Affx-1237312427	1_8464009	12126000
1	Affx-1248203333	1_8464536	12126527
1	Affx-1248203336	1_8475538	12137538
1	Affx-1237312430	1_8475766	12137766
1	Affx-1237312431	1_8477241	12139250
1	Affx-1237312438	1_8486657	12145181
1	Affx-1237312439	1_8486765	12145289
1	Affx-1237312440	1_8487703	12146227
1	Affx-88906656	1_8496789	12155137
1	Affx-574332090	1_8500920	12159385
1	Affx-1248203344	1_8508261	12162656
1	Affx-1237329098	1_8512217	12165725
1	Affx-1237329099	1_8513043	12166471
1	Affx-1237329104	1_8523362	12172757
1	Affx-1237329107	1_8532878	12181448
1	Affx-1237329108	1_8535074	12184301
1	Affx-1248203349	1_8538025	12187265
1	Affx-1237329110	1_8541069	12190309
1	Affx-1237329111	1_8544467	12194206
1	Affx-1237329113	1_8548907	12198653
1	Affx-1248203352	1_8549771	12199517
1	Affx-1237329114	1_8551154	12200901
1	Affx-1237329117	1_8557337	12207097
1	Affx-1248203354	1_8559052	12208860
1	Affx-1237329119	1_8572850	12226090
1	Affx-1248203358	1_8588389	12234617
1	Affx-569845660	1_8593098	12238384
1	Affx-1237329668	1_8616463	12250363
1	Affx-1237329669	1_8616613	12250513
1	Affx-1237329670	1_8616686	12250586
1	Affx-1248203359	1_8625100	12259155
1	Affx-1248203360	1_8636948	12270159
1	Affx-1248203361	1_8637333	12270544
1	Affx-1237329672	1_8642716	12276829
1	Affx-1237329673	1_8643279	12277392
1	Affx-569752025	1_8643563	12277676
1	Affx-1237329674	1_8644651	12278764
1	Affx-88927237	1_8656738	12291772
1	Affx-1248203362	1_8657437	12292471
1	Affx-1237329676	1_8658244	12293338
1	Affx-1248203363	1_8665388	12300506
1	Affx-1248203364	1_8665440	12300558
1	Affx-1237329677	1_8665935	12301053
1	Affx-1237329678	1_8668551	12303682
1	Affx-1237329679	1_8669031	12304162
1	Affx-1248203366	1_8671853	12306984
1	Affx-1237329681	1_8682374	12317696
1	Affx-1237329682	1_8683833	12319155
1	Affx-1237329683	1_8684217	12319540
1	Affx-1237329684	1_8684379	12319703
1	Affx-1237329685	1_8684462	12319786
1	Affx-1237329686	1_8689572	12325124
1	Affx-1237329687	1_8690576	12326128
1	Affx-88959095	1_8692410	12328309
1	Affx-88907359	1_8707450	12344793
1	Affx-1237324641	1_8707706	12345071
1	Affx-1237324643	1_8713237	12352172
1	Affx-1237324644	1_8713298	12352233
1	Affx-1237324646	1_8715508	12354724
1	Affx-1237324648	1_8718049	12357899
1	Affx-88923643	1_8718594	12358444
1	Affx-1248203369	1_8719353	12359203
1	Affx-1248203370	1_8719843	12364583
1	Affx-1237324650	1_8720722	12365467
1	Affx-569766580	1_8722743	12372505
1	Affx-1237324652	1_8725108	12374863
1	Affx-1237324653	1_8747051	12398914
1	Affx-1237324654	1_8747456	12399321
1	Affx-1248203372	1_8747672	12399537
1	Affx-1237324655	1_8750660	12402554
1	Affx-1237324659	1_8754582	12411565
1	Affx-569766582	1_8762180	12419594
1	Affx-1248203378	1_8778000	12441334
1	Affx-1248203379	1_8778053	12441387
1	Affx-1237324661	1_8778368	12441702
1	Affx-1237324662	1_8784731	12449153
1	Affx-1237324664	1_8788051	12452458
1	Affx-1237324665	1_8788130	12452537
1	Affx-1237324666	1_8788182	12452589
1	Affx-277328735	1_8788361	12452768
1	Affx-1237324669	1_8792270	12456711
1	Affx-88953939	1_8793563	12457824
1	Affx-1248203380	1_8797469	12461730
1	Affx-1237327141	1_8802278	12466034
1	Affx-1237327142	1_8804473	12468229
1	Affx-1237327144	1_8807155	12470917
1	Affx-1237327145	1_8808239	12472056
1	Affx-1237327148	1_8819105	12479791
1	Affx-1248203382	1_8819941	12480627
1	Affx-569766585	1_8829778	12490836
1	Affx-1237327150	1_8832732	12493326
1	Affx-277319335	1_8833504	12494097
1	Affx-1237327151	1_8837240	12497789
1	Affx-88925030	1_8837985	12498528
1	Affx-88950384	1_8840432	12500975
1	Affx-1248203385	1_8841962	12502505
1	Affx-569845674	1_8850108	12512264
1	Affx-1237327156	1_8867076	12532824
1	Affx-88928072	1_8867554	12533302
1	Affx-1237327158	1_8869872	12535620
1	Affx-1248203391	1_8870462	12536210
1	Affx-1237327159	1_8873666	12539427
1	Affx-1237327160	1_8875592	12541460
1	Affx-1237327161	1_8877035	12542904
1	Affx-1248203394	1_8886931	12553107
1	Affx-1248203395	1_8888035	12554211
1	Affx-1237327165	1_8895156	12563074
1	Affx-88957145	1_8895246	12563164
1	Affx-1248203396	1_8898897	12565797
1	Affx-1248203397	1_8898966	12565866
1	Affx-569752031	1_8913313	12580159
1	Affx-1248203399	1_8915994	12583505
1	Affx-1237326420	1_8917305	12584816
1	Affx-1248203401	1_8927654	12597435
1	Affx-88904337	1_8931407	12601747
1	Affx-1237326422	1_8935420	12607117
1	Affx-569845677	1_8935822	12607519
1	Affx-1237326424	1_8942880	12614565
1	Affx-1237326425	1_8942948	12614633
1	Affx-1237326426	1_8943293	12614978
1	Affx-1237326427	1_8944229	12615924
1	Affx-1237326429	1_8945486	12617200
1	Affx-88955968	1_8948687	12620362
1	Affx-1248203406	1_8949809	12620847
1	Affx-1237326431	1_8951074	12622112
1	Affx-569845678	1_8954664	12624971
1	Affx-1248203409	1_8955049	12625354
1	Affx-1248203410	1_8959735	12631037
1	Affx-88916818	1_8968364	12639123
1	Affx-1237326435	1_8968873	12639632
1	Affx-1237326438	1_8975508	12645056
1	Affx-1237326439	1_8976248	12645804
1	Affx-1237326441	1_8978066	12647623
1	Affx-1237326442	1_8979445	12648957
1	Affx-88911197	1_8984039	12653856
1	Affx-88945503	1_8984169	12653986
1	Affx-1248203415	1_8985878	12655987
1	Affx-277343311	1_8986819	12657033
1	Affx-1237326443	1_8990813	12661124
1	Affx-1248203417	1_8991080	12661391
1	Affx-1237326444	1_8991686	12661962
1	Affx-1248203420	1_9013223	12682920
1	Affx-1237323684	1_9013492	12683187
1	Affx-1248203421	1_9013926	12683621
1	Affx-1237323685	1_9016897	12686642
1	Affx-569845681	1_9021125	12690846
1	Affx-1237323687	1_9023734	12693455
1	Affx-1237323690	1_9025031	12694758
1	Affx-1248203425	1_9027749	12697481
1	Affx-1248203427	1_9030685	12700408
1	Affx-1248203428	1_9031092	12700815
1	Affx-1237323703	1_9085962	12756348
1	Affx-1237323704	1_9086113	12756498
1	Affx-1237323705	1_9087013	12757398
1	Affx-1237323708	1_9091621	12761102
1	Affx-88960496	1_9091856	12761337
1	Affx-1237323709	1_9092952	12762449
1	Affx-1237323710	1_9093637	12762990
1	Affx-1237323711	1_9093835	12763188
1	Affx-1237323713	1_9095074	12764427
1	Affx-1248203438	1_9095918	12765271
1	Affx-1248203445	1_9102814	12772191
1	Affx-569845687	1_9104128	12773499
1	Affx-1248203447	1_9111862	12781239
1	Affx-1237317547	1_9117114	12788562
1	Affx-1237317549	1_9119257	12790707
1	Affx-1237317552	1_9129359	12799622
1	Affx-1237317553	1_9129909	12800172
1	Affx-1248203448	1_9131667	12801796
1	Affx-1237317555	1_9132157	12802280
1	Affx-1248203450	1_9138760	12809497
1	Affx-1237317557	1_9139079	12809816
1	Affx-1237317559	1_9145426	12817704
1	Affx-1237317560	1_9148401	12820517
1	Affx-1237317561	1_9148941	12821057
1	Affx-88955000	1_9150922	12823038
1	Affx-1237317562	1_9151093	12823209
1	Affx-1248203455	1_9152916	12825041
1	Affx-1237317563	1_9153144	12825269
1	Affx-574263486	1_9163290	12834747
1	Affx-1237317568	1_9164495	12835981
1	Affx-88953205	1_9165892	12837374
1	Affx-1237317572	1_9172157	12843782
1	Affx-1248203457	1_9176564	12848115
1	Affx-1248203460	1_9179014	12850564
1	Affx-1237317575	1_9184706	12857030
1	Affx-1237317576	1_9185699	12858015
1	Affx-569766599	1_9187254	12859555
1	Affx-1237317580	1_9194367	12865300
1	Affx-1248203463	1_9195641	12866574
1	Affx-1237317583	1_9197808	12868685
1	Affx-1248203464	1_9198027	12868904
1	Affx-1237326445	1_9204111	12875479
1	Affx-569766600	1_9204164	12875532
1	Affx-569845693	1_9204849	12876217
1	Affx-1237326446	1_9205003	12876371
1	Affx-569845694	1_9205974	12877349
1	Affx-1237326447	1_9215669	12889224
1	Affx-1237326448	1_9215956	12889511
1	Affx-88925414	1_9217014	12890569
1	Affx-1248203466	1_9217483	12891038
1	Affx-1237326449	1_9222077	12896038
1	Affx-1248203467	1_9224480	12898478
1	Affx-1248203472	1_9235804	12910556
1	Affx-1237326453	1_9240689	12915240
1	Affx-1237326454	1_9241903	12916448
1	Affx-1237326456	1_9243923	12918325
1	Affx-1248203478	1_9253535	12927953
1	Affx-1237326461	1_9254227	12928668
1	Affx-88938730	1_9265237	12939685
1	Affx-1248203482	1_9265530	12939978
1	Affx-1248203483	1_9265695	12940143
1	Affx-1248203484	1_9266804	12941252
1	Affx-1237326464	1_9269810	12944268
1	Affx-1248203485	1_9271682	12946559
1	Affx-1237326466	1_9274744	12949511
1	Affx-1248203490	1_9282385	12956517
1	Affx-1248203491	1_9282864	12956996
1	Affx-88909226	1_9283101	12957233
1	Affx-1237326468	1_9284123	12958254
1	Affx-1248203496	1_9300392	12972856
1	Affx-1237326474	1_9303550	12979939
1	Affx-1237326475	1_9304246	12980635
1	Affx-1237326476	1_9312770	12989809
1	Affx-569845701	1_9319979	12997711
1	Affx-1248203498	1_9320724	12999370
1	Affx-1237326477	1_9322528	13001175
1	Affx-1237326479	1_9324678	13003715
1	Affx-1248203499	1_9326605	13006938
1	Affx-88909733	1_9329045	13009379
1	Affx-1237326481	1_9331165	13011499
1	Affx-1237326482	1_9331621	13011955
1	Affx-1237326483	1_9331993	13012327
1	Affx-1248203500	1_9332140	13012474
1	Affx-1248203501	1_9334846	13014966
1	Affx-1237326484	1_9335706	13015826
1	Affx-1248203502	1_9339296	13018352
1	Affx-1237326485	1_9339595	13018651
1	Affx-88957358	1_9341594	13020658
1	Affx-1248203507	1_9353039	13032090
1	Affx-1248203508	1_9356500	13035161
1	Affx-1237326490	1_9359099	13037523
1	Affx-1248203509	1_9360070	13038470
1	Affx-1248203510	1_9360903	13039304
1	Affx-1248203511	1_9366603	13044992
1	Affx-277344970	1_9367613	13045554
1	Affx-1248203514	1_9375939	13053905
1	Affx-1248203515	1_9378163	13056119
1	Affx-1248203516	1_9378530	13056476
1	Affx-569845704	1_9380263	13058211
1	Affx-1248203518	1_9381870	13059828
1	Affx-1237326494	1_9385507	13063461
1	Affx-1237326495	1_9385901	13063855
1	Affx-1248203520	1_9386547	13064501
1	Affx-1248203521	1_9387316	13065287
1	Affx-1248203522	1_9390954	13069572
1	Affx-1248203523	1_9392157	13070775
1	Affx-1237326497	1_9392659	13071283
1	Affx-1248203524	1_9392874	13071498
1	Affx-1237326498	1_9393526	13072150
1	Affx-1237326499	1_9393942	13072567
1	Affx-88945727	1_9395206	13073833
1	Affx-1248203525	1_9398938	13077563
1	Affx-1237326906	1_9405952	13084536
1	Affx-1237326908	1_9412316	13090979
1	Affx-88933825	1_9413179	13091853
1	Affx-1237326909	1_9413424	13092098
1	Affx-1237326911	1_9422148	13100794
1	Affx-1248203527	1_9427066	13104328
1	Affx-1248203528	1_9427361	13104623
1	Affx-1237326913	1_9427780	13105042
1	Affx-1237326914	1_9429942	13107213
1	Affx-1237326915	1_9430158	13107429
1	Affx-88952286	1_9431533	13108828
1	Affx-88908752	1_9432197	13109493
1	Affx-1248203529	1_9432592	13109888
1	Affx-1248203533	1_9443302	13120330
1	Affx-1237326921	1_9444173	13121199
1	Affx-1237326922	1_9445834	13122880
1	Affx-1248203534	1_9454909	13135347
1	Affx-1237326924	1_9458778	13139100
1	Affx-1248203535	1_9458836	13139158
1	Affx-88956911	1_9461427	13143844
1	Affx-88953390	1_9475051	13159105
1	Affx-569845709	1_9479520	13163666
1	Affx-1237326926	1_9480093	13164254
1	Affx-1237326928	1_9488864	13172004
1	Affx-1248203541	1_9507170	13186534
1	Affx-569845712	1_9510867	13190101
1	Affx-1237317588	1_9518543	13197527
1	Affx-1237317589	1_9520638	13199641
1	Affx-1237317594	1_9532751	13213109
1	Affx-1237317595	1_9535058	13215012
1	Affx-1248203548	1_9536732	13216687
1	Affx-1237317596	1_9536784	13216739
1	Affx-1248203549	1_9537812	13217767
1	Affx-88929039	1_9947248	13220373
1	Affx-569845714	1_9541417	13222973
1	Affx-1237317598	1_9541536	13223092
1	Affx-1237317599	1_9542349	13223904
1	Affx-1237317600	1_9543563	13225090
1	Affx-1248203552	1_9548635	13230415
1	Affx-1237317604	1_9552223	13232683
1	Affx-1237317605	1_9553209	13233669
1	Affx-1237317606	1_9553270	13233730
1	Affx-1237317607	1_9553423	13233883
1	Affx-1248203553	1_9555074	13235118
1	Affx-1248203554	1_9560072	13239884
1	Affx-1248203555	1_9561653	13241465
1	Affx-1237317612	1_9575451	13246379
1	Affx-1237317613	1_9577883	13248809
1	Affx-1237317615	1_9578778	13249690
1	Affx-1248203558	1_9579806	13250718
1	Affx-1237317616	1_9582081	13252993
1	Affx-1248203561	1_9585759	13256697
1	Affx-1248203564	1_9587844	13258771
1	Affx-1237317621	1_9588696	13259624
1	Affx-277313900	1_9588811	13259739
1	Affx-277314008	1_9590991	13261913
1	Affx-277342989	1_9591504	13262426
1	Affx-1248203565	1_9592410	13263332
1	Affx-1237317623	1_9592783	13263705
1	Affx-569845719	1_9592851	13263773
1	Affx-88956776	1_9596798	13267389
1	Affx-1237313379	1_9601345	13271831
1	Affx-1248203568	1_9602087	13272573
1	Affx-1237313380	1_9603908	13273961
1	Affx-1248203569	1_9607470	13277517
1	Affx-1237313381	1_9607582	13277629
1	Affx-1237313382	1_9608697	13278730
1	Affx-1248203571	1_9617448	13287483
1	Affx-1237313387	1_9617969	13288004
1	Affx-1237313388	1_9618123	13288158
1	Affx-569845723	1_9622837	13292872
1	Affx-1237313389	1_9624792	13294824
1	Affx-1248203574	1_9627375	13297411
1	Affx-1237313394	1_9628103	13298139
1	Affx-1237313396	1_9628905	13298701
1	Affx-1237313398	1_9631962	13301771
1	Affx-1248203577	1_9633761	13303569
1	Affx-1248203578	1_9640632	13310496
1	Affx-1248203579	1_9640783	13310647
1	Affx-1248203580	1_9641078	13310942
1	Affx-1248203581	1_9644518	13314349
1	Affx-1248203582	1_9645248	13315079
1	Affx-1248203583	1_9645910	13315741
1	Affx-1237313401	1_9646194	13316011
1	Affx-1237313403	1_9649173	13318991
1	Affx-1237313404	1_9650436	13320446
1	Affx-1248203587	1_9658636	13329734
1	Affx-88921381	1_9659002	13330100
1	Affx-1248203588	1_9659555	13330651
1	Affx-1237313406	1_9661414	13332956
1	Affx-574270460	1_9662854	13334412
1	Affx-1248203590	1_9664648	13336206
1	Affx-1248311152	6_46234068	13337483
1	Affx-1248203592	1_9673439	13344487
1	Affx-1237313408	1_9673528	13344576
1	Affx-1237313409	1_9676877	13346675
1	Affx-1237313412	1_9680360	13350784
1	Affx-1248203594	1_9681972	13352404
1	Affx-1248203595	1_9682160	13352592
1	Affx-1237313413	1_9685279	13355686
1	Affx-1248203596	1_9685956	13356364
1	Affx-1237313414	1_9686040	13356448
1	Affx-1237313415	1_9686228	13356636
1	Affx-1237313420	1_9692589	13363001
1	Affx-1248203598	1_9701453	13372377
1	Affx-1237330646	1_9701816	13372740
1	Affx-1237330648	1_9705249	13375948
1	Affx-1237330649	1_9705970	13376669
1	Affx-1248203605	1_9730406	13406586
1	Affx-574270461	1_9732992	13409146
1	Affx-1248203608	1_9733273	13409427
1	Affx-1237330657	1_9735557	13411955
1	Affx-1248203610	1_9737840	13414271
1	Affx-1248203611	1_9739733	13416164
1	Affx-1248203612	1_9746154	13422203
1	Affx-1237330659	1_9747079	13423189
1	Affx-1237330660	1_9748540	13424509
1	Affx-1237330661	1_9749403	13425372
1	Affx-1248203613	1_9752683	13428623
1	Affx-1248203614	1_9753187	13429127
1	Affx-1237330662	1_9755176	13431141
1	Affx-1248203615	1_9755554	13431506
1	Affx-1248203616	1_9758739	13434637
1	Affx-1248203617	1_9758971	13434854
1	Affx-569766622	1_9759846	13435715
1	Affx-1237330664	1_9766399	13441504
1	Affx-1248203618	1_9767175	13442277
1	Affx-88949967	1_9769257	13444377
1	Affx-88909677	1_9784139	13452229
1	Affx-1248203623	1_9810534	13487228
1	Affx-1237329849	1_9817143	13496452
1	Affx-1248203626	1_9836070	13507140
1	Affx-1248203627	1_9837288	13508351
1	Affx-1237329855	1_9839084	13510147
1	Affx-1237329857	1_9845018	13513714
1	Affx-1248203631	1_9853649	13521928
1	Affx-1237329861	1_9859030	13525521
1	Affx-1237329862	1_9861541	13529325
1	Affx-1248203636	1_9861886	13529670
1	Affx-1248203637	1_9861986	13529770
1	Affx-1248203638	1_9863700	13531231
1	Affx-88908468	1_9864542	13532073
1	Affx-1237329863	1_9865061	13532594
1	Affx-1248203642	1_9876144	13543346
1	Affx-1237329870	1_9884952	13552737
1	Affx-1237329871	1_9895286	13560266
1	Affx-1237329872	1_9897294	13568470
1	Affx-1237329873	1_9898145	13569362
1	Affx-1237330931	1_9905015	13579389
1	Affx-1248203647	1_9905522	13579896
1	Affx-1237330933	1_9919807	13593263
1	Affx-1237330934	1_9922202	13595670
1	Affx-1237330935	1_9924984	13598886
1	Affx-1248203652	1_9938486	13611767
1	Affx-1237330936	1_9939133	13612414
1	Affx-1248203654	1_9942580	13615525
1	Affx-1237330937	1_9942946	13615891
1	Affx-1248203656	1_9951164	13694438
1	Affx-1248203657	1_9951669	13694929
1	Affx-1237330942	1_9983820	13727750
1	Affx-1237330943	1_9984666	13728600
1	Affx-1237330944	1_9985171	13729106
1	Affx-1237330945	1_9985710	13729645
1	Affx-1237330946	1_9987221	13731149
1	Affx-1237330947	1_9987292	13731220
1	Affx-1237330948	1_9987348	13731276
1	Affx-1237330949	1_9995290	13739287
1	Affx-1237330950	1_9995978	13740007
1	Affx-1237328752	1_10007399	13752060
1	Affx-88906271	1_10008064	13752713
1	Affx-277302033	1_10008370	13753049
1	Affx-88920260	1_10009031	13753710
1	Affx-1237328755	1_10012614	13757532
1	Affx-1237328756	1_10013034	13758692
1	Affx-1248203663	1_10014634	13759991
1	Affx-1237328759	1_10031326	13775328
1	Affx-1248203666	1_10035909	13779547
1	Affx-1248203667	1_10036035	13779673
1	Affx-1248203668	1_10036804	13780445
1	Affx-1237328760	1_10038185	13781563
1	Affx-1237328761	1_10038246	13781624
1	Affx-1237328763	1_10039317	13782695
1	Affx-1237328764	1_10039824	13783202
1	Affx-1237328765	1_10041576	13784839
1	Affx-1237328766	1_10042556	13785837
1	Affx-1237328767	1_10045193	13788482
1	Affx-1248203670	1_10074792	13836513
1	Affx-1248203671	1_10076123	13837844
1	Affx-1248203672	1_10094226	13854824
1	Affx-1237328771	1_10098892	13859502
1	Affx-1248203676	1_10106461	13871329
1	Affx-1237331771	1_10139840	13901106
1	Affx-1248203678	1_10141183	13902453
1	Affx-1248203679	1_10144367	13907002
1	Affx-88937326	1_10153439	13918005
1	Affx-1237331773	1_10153909	13918477
1	Affx-1237331774	1_10155331	13919898
1	Affx-1248203682	1_10173170	13941614
1	Affx-1237331778	1_10176346	13944893
1	Affx-1237331779	1_10186250	13959345
1	Affx-88941441	1_10928706	13961731
1	Affx-1248203683	1_10189021	13963796
1	Affx-1248203684	1_10190022	13964797
1	Affx-1248203685	1_10190078	13964853
1	Affx-1248203687	1_10191032	13965793
1	Affx-1248203688	1_10191381	13966142
1	Affx-1237331780	1_10192343	13967106
1	Affx-1248203689	1_10193601	13968361
1	Affx-1237331781	1_10195147	13969907
1	Affx-1237331782	1_10198957	13974273
1	Affx-1248203690	1_10202682	13978687
1	Affx-1237322992	1_10204125	13980395
1	Affx-1248203691	1_10204740	13980999
1	Affx-1248203692	1_10205834	13982457
1	Affx-1248203695	1_10212831	13989734
1	Affx-1248203697	1_10219743	13992967
1	Affx-1248203698	1_10226794	13996747
1	Affx-88909911	1_10227208	13997161
[truncated: 574,119 more rows]
